# Supplementary material for: Gut Microbiota Provide Co‐Existing Strategies for Two Species of Symmetrically Distributed Rodents in Competition for Food
Source: Ecol Evol. 2025 Oct 20;15(10):e72290. doi: 10.1002/ece3.72290 (PMC12536269; doi:10.1002/ece3.72290)
Supplement: Supplementary file 1 — Table S1: Quality filtering parameters. [file ECE3-15-e72290-s001.xlsx]

## Sheet: raw_data_infor
Group	Sample	Barcode	SeqNum	BaseNum	MeanLen	MinLen	MaxLen
HXJS-XIX	HXJS-XIX-1	TAGGAC	71757	33056600	460.67	60	511
HXJS-XIX	HXJS-XIX-2	TGGACG	70184	31795037	453.02	87	470
HXJS-XIX	HXJS-XIX-3	CGATGT	69720	31983534	458.74	86	506
HXJS-XIX	HXJS-XIX-4	TCCTGT	76285	35311308	462.89	44	488
HXJS-XIX	HXJS-XIX-5	GAAGGC	67883	31077806	457.81	86	472
HXJS-XIX	HXJS-XIX-6	ATGTCA	69285	31894196	460.33	42	471
CWCS-XIX	CWCS-XIX-1	CGGACC	123048	56049079	455.51	50	482
CWCS-XIX	CWCS-XIX-2	GAGATA	114746	52688405	459.17	40	472
CWCS-XIX	CWCS-XIX-3	CTTCAG	123231	56633966	459.58	39	471
CWCS-XIX	CWCS-XIX-4	TGCATC	120060	55288852	460.51	45	497
CWCS-XIX	CWCS-XIX-5	TCAGTA	124069	56735813	457.29	42	497
CWCS-XIX	CWCS-XIX-6	CGGCAC	115207	51830565	449.89	57	503
HXJS-C	HXJS-C-1	TATCGA	80701	36647896	454.12	86	508
HXJS-C	HXJS-C-2	CGCATA	63828	29121913	456.26	60	494
HXJS-C	HXJS-C-3	CTTGTA	73849	34017366	460.63	67	489
HXJS-C	HXJS-C-4	GTTTCG	71550	32661405	456.48	50	509
HXJS-C	HXJS-C-5	CTCCTG	74939	34093205	454.95	86	504
HXJS-C	HXJS-C-6	GTCGGA	76184	34300299	450.23	90	509
HXJS-HR	HXJS-HR-1	ATCGTT	73131	33536947	458.59	43	491
HXJS-HR	HXJS-HR-2	AATATC	77663	34901108	449.39	47	499
HXJS-HR	HXJS-HR-3	AAGCTC	73875	33067998	447.62	63	492
HXJS-HR	HXJS-HR-4	TTCCAT	66059	29764996	450.58	82	508
HXJS-HR	HXJS-HR-5	TCTAGG	78843	35374907	448.68	44	508
HXJS-HR	HXJS-HR-6	CTATAC	57193	26087229	456.13	46	493
HXJS-HD	HXJS-HD-1	GTCCCA	64173	29480384	459.39	258	472
HXJS-HD	HXJS-HD-2	ATCGCA	66457	30379154	457.12	56	474
HXJS-HD	HXJS-HD-3	TTACGA	65187	29819060	457.44	81	472
HXJS-HD	HXJS-HD-4	TGTTAT	63920	29506470	461.62	43	476
HXJS-HD	HXJS-HD-5	GCCATC	67061	30605274	456.38	86	497
HXJS-HD	HXJS-HD-6	TGTGTT	57653	26267872	455.62	86	509
CWCS-C	CWCS-C-1	CGGTTA	63847	29233093	457.86	42	472
CWCS-C	CWCS-C-2	AGGAAC	92112	42044221	456.45	62	493
CWCS-C	CWCS-C-3	TTGCTC	60679	27630820	455.36	82	472
CWCS-C	CWCS-C-4	TGCTTA	74825	33868838	452.64	86	493
CWCS-C	CWCS-C-5	AGTGGC	67235	30523778	453.99	83	492
CWCS-C	CWCS-C-6	TATTCT	66397	30213170	455.04	56	492
CWCS-HR	CWCS-HR-1	AGAGTA	78618	35758467	454.84	55	489
CWCS-HR	CWCS-HR-2	TACCAC	67079	30578503	455.86	86	506
CWCS-HR	CWCS-HR-3	CGGACC	66370	30271742	456.11	87	507
CWCS-HR	CWCS-HR-4	GAGATA	67278	30747397	457.02	53	471
CWCS-HR	CWCS-HR-5	CTTCAG	75852	34368821	453.1	86	495
CWCS-HR	CWCS-HR-6	TGCATC	69710	31447544	451.12	155	494
CWCS-HD	CWCS-HD-1	TCAGTA	72536	33088557	456.17	83	475
CWCS-HD	CWCS-HD-2	CGGCAC	71384	31991051	448.15	86	472
CWCS-HD	CWCS-HD-3	AGACTG	127610	57859610	453.41	86	470
CWCS-HD	CWCS-HD-4	TTCCGG	80125	35869071	447.66	39	487
CWCS-HD	CWCS-HD-5	CCGTAA	74086	33401957	450.85	86	470
CWCS-HD	CWCS-HD-6	TCAGAG	82372	37675028	457.38	73	472
